# Supplementary material for: Evaluation of Age-Dependent Changes in the Coloration of Male Killifish Nothobranchius Guentheri Using New Photoprocessing Methods
Source: Biology (Basel). 2022 Jan 27;11(2):205. doi: 10.3390/biology11020205 (PMC8869725; doi:10.3390/biology11020205)
Supplement: Supplementary file 1 [file biology-11-00205-s001.zip]

Archive with 1 entries (1 files):
- biology-1542506-supplementary.pdf
